# Supplementary material for: Chicken gga-miR-103-3p Targets CCNE1 and TFDP2 and Inhibits MDCC-MSB1 Cell Migration
Source: G3 (Bethesda). 2016 Mar 1;6(5):1277–85. doi: 10.1534/g3.116.028498 (PMC4856079; doi:10.1534/g3.116.028498)
Supplement: Supplemental Material [file supp_g3.116.028498_FileS1.xls]

## Sheet: TargetScan_gga-miR-130-3p
Chicken | miR-103a/107/107ab 236 conserved targets, with a total of 257 conserved sites and 79 poorly conserved sites. Table sorted by total context score [Sort table by aggregate PCT] Genes with only poorly conserved sites are not shown [View top predicted targets, irrespective of site conservation] The table shows at most one transcript per gene, selected for having the highest aggregate PCT (o…
Human ortholog of target gene	Representative transcript	Gene name	Conserved sites				Poorly conserved sites				Repre- sentative miRNA	Total context+ score	Aggregate PCT	Previous TargetScan publication(s)	Links to sites in UTRs
			total	8mer	7mer-m8	7mer-1A	total	8mer	7mer-m8	7mer-1A
DICER1	NM_001195573	dicer 1, ribonuclease type III	4	2	1	1	2	0	1	1	gga-miR-103	-0.91	0.99	2007, 2009	Sites in UTR
MEGF11	NM_032445	multiple EGF-like-domains 11	1	1	0	0	3	0	1	2	gga-miR-103	-0.85	0.74	2009	Sites in UTR
CCNE1	NM_001238	cyclin E1	1	0	1	0	2	0	2	0	gga-miR-103	-0.75	0.63	2009	Sites in UTR
TFDP2	NM_001178138	transcription factor Dp-2 (E2F dimerization partner 2)	1	0	1	0	1	1	0	0	gga-miR-103	-0.74	0.34		Sites in UTR
NPAS3	NM_001164749	neuronal PAS domain protein 3	3	1	1	1	1	0	0	1	gga-miR-103	-0.69	0.94		Sites in UTR
JHDM1D	NM_030647	jumonji C domain containing histone demethylase 1 homolog D (S. cerevisiae)	1	1	0	0	1	1	0	0	gga-miR-103	-0.64	0.8	2009	Sites in UTR
MED26	NM_004831	mediator complex subunit 26	2	1	1	0	0	0	0	0	gga-miR-103	-0.64	0.93	2007, 2009	Sites in UTR
DYRK2	NM_003583	dual-specificity tyrosine-(Y)-phosphorylation regulated kinase 2	2	1	1	0	0	0	0	0	gga-miR-103	-0.64	0.9	2009	Sites in UTR
MYH9	NM_002473	myosin, heavy chain 9, non-muscle	1	1	0	0	1	0	0	1	gga-miR-103	-0.64	0.74	2009	Sites in UTR
ARMC1	NM_018120	armadillo repeat containing 1	1	1	0	0	1	0	0	1	gga-miR-103	-0.62	0.74	2007, 2009	Sites in UTR
CHD1	NM_001270	chromodomain helicase DNA binding protein 1	1	1	0	0	1	0	0	1	gga-miR-103	-0.59	0.74	2009	Sites in UTR
ATP13A3	NM_024524	ATPase type 13A3	1	0	1	0	1	1	0	0	gga-miR-103	-0.57	0.74	2009	Sites in UTR
APBA1	NM_001163	amyloid beta (A4) precursor protein-binding, family A, member 1	1	0	0	1	1	1	0	0	gga-miR-103	-0.53	0.67	2007, 2009	Sites in UTR
PDE3B	NM_000922	phosphodiesterase 3B, cGMP-inhibited	1	0	1	0	1	1	0	0	gga-miR-103	-0.52	0.72	2009	Sites in UTR
CHD2	NM_001271	chromodomain helicase DNA binding protein 2	3	0	3	0	0	0	0	0	gga-miR-103	-0.51	0.97	2009	Sites in UTR
SNRK	NM_001100594	SNF related kinase	2	1	1	0	0	0	0	0	gga-miR-103	-0.51	0.93	2007, 2009	Sites in UTR
PRKCE	NM_005400	protein kinase C, epsilon	3	1	0	2	0	0	0	0	gga-miR-103	-0.51	0.94	2007, 2009	Sites in UTR
SCN2A	NM_001040142	sodium channel, voltage-gated, type II, alpha subunit	2	2	0	0	0	0	0	0	gga-miR-103	-0.5	0.57	2007, 2009	Sites in UTR
WDR20	NM_001242416	WD repeat domain 20	1	1	0	0	1	0	0	1	gga-miR-103	-0.5	0.44	2009	Sites in UTR
ZNF711	NM_021998	zinc finger protein 711	1	1	0	0	1	0	1	0	gga-miR-103	-0.49	0.7	2007, 2009	Sites in UTR
UBR3	NM_172070	ubiquitin protein ligase E3 component n-recognin 3 (putative)	1	0	1	0	1	0	1	0	gga-miR-103	-0.49	0.53	2007, 2009	Sites in UTR
NFIA	NM_001134673	nuclear factor I/A	3	1	0	2	1	0	0	1	gga-miR-103	-0.49	0.94	2007, 2009	Sites in UTR
NF1	NM_000267	neurofibromin 1	1	1	0	0	1	0	1	0	gga-miR-103	-0.49	0.76	2007, 2009	Sites in UTR
KIF21A	NM_001173463	kinesin family member 21A	1	0	1	0	1	0	0	1	gga-miR-103	-0.49	0.72	2007, 2009	Sites in UTR
ZFPM2	NM_012082	zinc finger protein, multitype 2	1	1	0	0	0	0	0	0	gga-miR-103	-0.47	0.74	2007, 2009	Sites in UTR
PTPLB	NM_198402	protein tyrosine phosphatase-like (proline instead of catalytic arginine), member b	1	1	0	0	0	0	0	0	gga-miR-103	-0.46	0.74	2007, 2009	Sites in UTR
COBLL1	NM_014900	COBL-like 1	1	0	1	0	1	0	1	0	gga-miR-103	-0.46	0.64	2009	Sites in UTR
UPF2	NM_015542	UPF2 regulator of nonsense transcripts homolog (yeast)	1	1	0	0	0	0	0	0	gga-miR-103	-0.46	0.68	2009	Sites in UTR
PCGF5	NM_032373	polycomb group ring finger 5	1	0	1	0	1	0	0	1	gga-miR-103	-0.45	0.73	2007, 2009	Sites in UTR
VAV3	NM_001079874	vav 3 guanine nucleotide exchange factor	1	1	0	0	0	0	0	0	gga-miR-103	-0.45	0.45	2009	Sites in UTR
SMEK2	NM_001122964	SMEK homolog 2, suppressor of mek1 (Dictyostelium)	1	1	0	0	0	0	0	0	gga-miR-103	-0.44	< 0.1	2009	Sites in UTR
GIT2	NM_001135213	G protein-coupled receptor kinase interacting ArfGAP 2	1	1	0	0	0	0	0	0	gga-miR-103	-0.44	0.7	2009	Sites in UTR
DUS1L	NM_022156	dihydrouridine synthase 1-like (S. cerevisiae)	1	1	0	0	0	0	0	0	gga-miR-103	-0.44	0.73	2009	Sites in UTR
JAKMIP2	NM_014790	janus kinase and microtubule interacting protein 2	1	1	0	0	0	0	0	0	gga-miR-103	-0.43	0.73	2007, 2009	Sites in UTR
FAM60A	NM_001135811	family with sequence similarity 60, member A	1	0	1	0	1	0	1	0	gga-miR-103	-0.43	0.7	2009	Sites in UTR
ACVR2B	NM_001106	activin A receptor, type IIB	2	1	1	0	1	0	0	1	gga-miR-103	-0.43	0.93	2007, 2009	Sites in UTR
SH3GL2	NM_003026	SH3-domain GRB2-like 2	1	0	1	0	1	0	1	0	gga-miR-103	-0.43	0.38	2009	Sites in UTR
CPEB3	NM_001178137	cytoplasmic polyadenylation element binding protein 3	2	1	0	1	0	0	0	0	gga-miR-103	-0.42	0.86	2007, 2009	Sites in UTR
SCAF11	NM_004719	SR-related CTD-associated factor 11	1	0	1	0	1	0	1	0	gga-miR-103	-0.42	0.73	2009	Sites in UTR
GPC6	NM_005708	glypican 6	1	1	0	0	0	0	0	0	gga-miR-103	-0.42	0.74	2007, 2009	Sites in UTR
WIPI2	NM_001033518	WD repeat domain, phosphoinositide interacting 2	1	0	1	0	1	0	0	1	gga-miR-103	-0.42	0.49	2009	Sites in UTR
RCAN1	NM_004414	regulator of calcineurin 1	1	1	0	0	0	0	0	0	gga-miR-103	-0.42	0.2	2009	Sites in UTR
UBXN2B	NM_001077619	UBX domain protein 2B	1	1	0	0	0	0	0	0	gga-miR-103	-0.41	0.56	2009	Sites in UTR
CACNA2D1	NM_000722	calcium channel, voltage-dependent, alpha 2/delta subunit 1	1	1	0	0	0	0	0	0	gga-miR-103	-0.41	0.74	2007, 2009	Sites in UTR
TSHZ2	NM_001193421	teashirt zinc finger homeobox 2	1	1	0	0	1	0	0	1	gga-miR-103	-0.41	0.74		Sites in UTR
GPR124	NM_032777	G protein-coupled receptor 124	1	0	0	1	1	1	0	0	gga-miR-103	-0.41	0.67	2007, 2009	Sites in UTR
ZDHHC3	NM_001135179	zinc finger, DHHC-type containing 3	1	1	0	0	0	0	0	0	gga-miR-103	-0.4	0.7	2009	Sites in UTR
FGF18	NM_003862	fibroblast growth factor 18	1	0	1	0	1	0	0	1	gga-miR-103	-0.4	0.41		Sites in UTR
OLFM1	NM_006334	olfactomedin 1	1	1	0	0	0	0	0	0	gga-miR-103	-0.4	< 0.1		Sites in UTR
ADAMTSL3	NM_207517	ADAMTS-like 3	1	1	0	0	0	0	0	0	gga-miR-103	-0.39	0.7	2007, 2009	Sites in UTR
NPAS2	NM_002518	neuronal PAS domain protein 2	1	1	0	0	1	0	0	1	gga-miR-103	-0.39	0.74	2009	Sites in UTR
NRP2	NM_018534	neuropilin 2	1	1	0	0	0	0	0	0	gga-miR-103	-0.39	0.74		Sites in UTR
AXIN2	NM_004655	axin 2	2	0	2	0	0	0	0	0	gga-miR-103	-0.39	0.82	2007, 2009	Sites in UTR
ZNRF2	NM_147128	zinc and ring finger 2	1	1	0	0	0	0	0	0	gga-miR-103	-0.39	0.74	2007, 2009	Sites in UTR
PHYHIPL	NM_001143774	phytanoyl-CoA 2-hydroxylase interacting protein-like	1	1	0	0	0	0	0	0	gga-miR-103	-0.39	0.68	2007, 2009	Sites in UTR
GNB4	NM_021629	guanine nucleotide binding protein (G protein), beta polypeptide 4	1	1	0	0	0	0	0	0	gga-miR-103	-0.39	0.74	2009	Sites in UTR
USP24	NM_015306	ubiquitin specific peptidase 24	1	1	0	0	0	0	0	0	gga-miR-103	-0.39	0.42	2009	Sites in UTR
CDK8	NM_001260	cyclin-dependent kinase 8	1	1	0	0	0	0	0	0	gga-miR-103	-0.39	0.11	2009	Sites in UTR
CXorf23	NM_198279	chromosome X open reading frame 23	1	1	0	0	0	0	0	0	gga-miR-103	-0.38	0.74	2007, 2009	Sites in UTR
IRS2	NM_003749	insulin receptor substrate 2	1	0	1	0	1	0	1	0	gga-miR-103	-0.38	0.59	2009	Sites in UTR
SLC25A24	NM_013386	solute carrier family 25 (mitochondrial carrier; phosphate carrier), member 24	1	1	0	0	0	0	0	0	gga-miR-103	-0.38	< 0.1		Sites in UTR
COPS2	NM_001143887	COP9 constitutive photomorphogenic homolog subunit 2 (Arabidopsis)	2	0	0	2	0	0	0	0	gga-miR-103	-0.38	0.89	2007, 2009	Sites in UTR
GALNT7	NM_017423	UDP-N-acetyl-alpha-D-galactosamine:polypeptide N-acetylgalactosaminyltransferase 7 (GalNAc-T7)	2	0	1	1	0	0	0	0	gga-miR-103	-0.38	0.88	2007, 2009	Sites in UTR
CUL4A	NM_001008895	cullin 4A	1	1	0	0	0	0	0	0	gga-miR-103	-0.37	0.67	2009	Sites in UTR
HNRNPA2B1	NM_002137	heterogeneous nuclear ribonucleoprotein A2/B1	1	0	1	0	1	1	0	0	gga-miR-103	-0.37	0.71	2009	Sites in UTR
AGFG1	NM_001135187	ArfGAP with FG repeats 1	1	1	0	0	0	0	0	0	gga-miR-107	-0.37	0.74	2007, 2009	Sites in UTR
DLG5	NM_004747	discs, large homolog 5 (Drosophila)	1	1	0	0	0	0	0	0	gga-miR-103	-0.37	0.57		Sites in UTR
TLE4	NM_007005	transducin-like enhancer of split 4 (E(sp1) homolog, Drosophila)	1	1	0	0	0	0	0	0	gga-miR-103	-0.37	0.69	2007, 2009	Sites in UTR
HERC2	NM_004667	hect domain and RLD 2	1	1	0	0	0	0	0	0	gga-miR-103	-0.37	0.65	2007, 2009	Sites in UTR
TDG	NM_003211	thymine-DNA glycosylase	1	1	0	0	0	0	0	0	gga-miR-103	-0.37	0.57	2009	Sites in UTR
GREM2	NM_022469	gremlin 2	1	1	0	0	0	0	0	0	gga-miR-103	-0.37	0.74	2009	Sites in UTR
CHST11	NM_001173982	carbohydrate (chondroitin 4) sulfotransferase 11	1	0	1	0	1	0	0	1	gga-miR-103	-0.37	0.73	2007	Sites in UTR
PDS5A	NM_001100399	PDS5, regulator of cohesion maintenance, homolog A (S. cerevisiae)	1	1	0	0	0	0	0	0	gga-miR-103	-0.36	0.74	2009	Sites in UTR
KIF5C	NM_004522	kinesin family member 5C	1	1	0	0	1	0	0	1	gga-miR-103	-0.36	< 0.1	2009	Sites in UTR
TGFBR3	NM_001195683	transforming growth factor, beta receptor III	1	0	1	0	1	0	0	1	gga-miR-103	-0.36	0.81	2007, 2009	Sites in UTR
ATL2	NM_022374	atlastin GTPase 2	1	1	0	0	0	0	0	0	gga-miR-103	-0.36	0.43	2007, 2009	Sites in UTR
BCL11A	NM_022893	B-cell CLL/lymphoma 11A (zinc finger protein)	1	1	0	0	0	0	0	0	gga-miR-103	-0.35	0.57	2007, 2009	Sites in UTR
FOXP1	NM_032682	forkhead box P1	1	1	0	0	1	0	0	1	gga-miR-103	-0.35	0.54	2009	Sites in UTR
TPD52	NM_001025252	tumor protein D52	1	1	0	0	0	0	0	0	gga-miR-103	-0.34	0.73	2009	Sites in UTR
SCN1A	NM_001165963	sodium channel, voltage-gated, type I, alpha subunit	1	1	0	0	1	0	1	0	gga-miR-103	-0.34	0.2	2009	Sites in UTR
KIF26A	NM_015656	kinesin family member 26A	1	1	0	0	0	0	0	0	gga-miR-103	-0.34	0.11	2009	Sites in UTR
SLITRK1	NM_052910	SLIT and NTRK-like family, member 1	1	1	0	0	1	0	1	0	gga-miR-103	-0.34	0.49	2007, 2009	Sites in UTR
PIK3R1	NM_001242466	phosphoinositide-3-kinase, regulatory subunit 1 (alpha)	1	0	1	0	1	0	0	1	gga-miR-103	-0.33	0.73	2007, 2009	Sites in UTR
FERMT2	NM_001134999	fermitin family member 2	1	0	1	0	0	0	0	0	gga-miR-103	-0.33	0.64	2009	Sites in UTR
PLAG1	NM_001114634	pleiomorphic adenoma gene 1	1	0	1	0	2	0	1	1	gga-miR-103	-0.33	0.7	2007, 2009	Sites in UTR
CTNND1	NM_001085458	catenin (cadherin-associated protein), delta 1	1	1	0	0	0	0	0	0	gga-miR-103	-0.32	0.66		Sites in UTR
TMEM47	NM_031442	transmembrane protein 47	1	1	0	0	1	0	1	0	gga-miR-103	-0.32	0.12	2009	Sites in UTR
FEZF1	NM_001024613	FEZ family zinc finger 1	1	1	0	0	0	0	0	0	gga-miR-103	-0.32	0.62		Sites in UTR
ASH1L	NM_018489	ash1 (absent, small, or homeotic)-like (Drosophila)	1	0	1	0	0	0	0	0	gga-miR-103	-0.32	0.73	2007, 2009	Sites in UTR
GABRG2	NM_000816	gamma-aminobutyric acid (GABA) A receptor, gamma 2	1	0	0	1	1	0	0	1	gga-miR-103	-0.31	0.59	2007, 2009	Sites in UTR
SRGAP1	NM_020762	SLIT-ROBO Rho GTPase activating protein 1	1	1	0	0	0	0	0	0	gga-miR-103	-0.31	0.74	2007, 2009	Sites in UTR
ARHGAP5	NM_001030055	Rho GTPase activating protein 5	1	0	0	1	1	0	1	0	gga-miR-103	-0.31	0.65		Sites in UTR
EIF2C4	NM_017629	eukaryotic translation initiation factor 2C, 4	1	0	1	0	1	0	1	0	gga-miR-103	-0.31	0.55	2007, 2009	Sites in UTR
SATB2	NM_001172509	SATB homeobox 2	1	1	0	0	0	0	0	0	gga-miR-103	-0.3	0.46	2007, 2009	Sites in UTR
ZC3H12C	NM_033390	zinc finger CCCH-type containing 12C	1	0	1	0	1	0	0	1	gga-miR-103	-0.3	0.73	2009	Sites in UTR
ITSN1	NM_001001132	intersectin 1 (SH3 domain protein)	1	1	0	0	0	0	0	0	gga-miR-103	-0.3	0.74	2009	Sites in UTR
CCNYL1	NM_001142300	cyclin Y-like 1	1	1	0	0	0	0	0	0	gga-miR-103	-0.3	< 0.1		Sites in UTR
KIAA1804	NM_032435	mixed lineage kinase 4	1	0	1	0	0	0	0	0	gga-miR-103	-0.3	0.71	2009	Sites in UTR
ZCCHC2	NM_017742	zinc finger, CCHC domain containing 2	1	0	1	0	1	0	0	1	gga-miR-103	-0.3	0.59	2007, 2009	Sites in UTR
NRIP1	NM_003489	nuclear receptor interacting protein 1	1	0	0	1	1	0	1	0	gga-miR-103	-0.29	0.65	2007, 2009	Sites in UTR
SLC35A3	NM_012243	solute carrier family 35 (UDP-N-acetylglucosamine (UDP-GlcNAc) transporter), member A3	1	0	0	1	1	0	0	1	gga-miR-103	-0.29	0.6	2009	Sites in UTR
YWHAH	NM_003405	tyrosine 3-monooxygenase/tryptophan 5-monooxygenase activation protein, eta polypeptide	1	0	1	0	0	0	0	0	gga-miR-103	-0.29	0.55	2007, 2009	Sites in UTR
GPR63	NM_001143957	G protein-coupled receptor 63	1	0	1	0	0	0	0	0	gga-miR-103	-0.29	0.55	2009	Sites in UTR
HOXA10	NM_018951	homeobox A10	1	0	1	0	0	0	0	0	gga-miR-103	-0.29	0.43	2009	Sites in UTR
RAB40B	NM_006822	RAB40B, member RAS oncogene family	1	0	1	0	0	0	0	0	gga-miR-103	-0.29	0.38		Sites in UTR
FRYL	NM_015030	FRY-like	1	0	1	0	1	0	1	0	gga-miR-103	-0.28	0.69	2009	Sites in UTR
DYNC1LI2	NM_006141	dynein, cytoplasmic 1, light intermediate chain 2	1	0	1	0	1	0	0	1	gga-miR-103	-0.28	0.36	2007	Sites in UTR
LRP2	NM_004525	low density lipoprotein receptor-related protein 2	1	0	1	0	0	0	0	0	gga-miR-103	-0.28	0.72	2009	Sites in UTR
FAT4	NM_024582	FAT tumor suppressor homolog 4 (Drosophila)	1	0	1	0	0	0	0	0	gga-miR-103	-0.27	0.61		Sites in UTR
ADCYAP1	NM_001099733	adenylate cyclase activating polypeptide 1 (pituitary)	1	1	0	0	0	0	0	0	gga-miR-103	-0.27	0.74	2009	Sites in UTR
BCL2L13	NM_015367	BCL2-like 13 (apoptosis facilitator)	1	0	1	0	1	0	0	1	gga-miR-103	-0.27	0.7	2009	Sites in UTR
C6orf204	NM_001042475	chromosome 6 open reading frame 204	1	0	1	0	0	0	0	0	gga-miR-103	-0.27	0.74	2009	Sites in UTR
NOVA1	NM_002515	neuro-oncological ventral antigen 1	1	1	0	0	0	0	0	0	gga-miR-103	-0.27	0.72	2007, 2009	Sites in UTR
MTF1	NM_005955	metal-regulatory transcription factor 1	1	0	0	1	1	1	0	0	gga-miR-103	-0.26	0.66	2009	Sites in UTR
C14orf101	NM_017799	chromosome 14 open reading frame 101	1	1	0	0	0	0	0	0	gga-miR-103	-0.26	0.72	2007, 2009	Sites in UTR
HELZ	NM_014877	helicase with zinc finger	1	1	0	0	0	0	0	0	gga-miR-103	-0.26	0.74	2007, 2009	Sites in UTR
CHD6	NM_032221	chromodomain helicase DNA binding protein 6	1	0	1	0	0	0	0	0	gga-miR-103	-0.26	0.53	2009	Sites in UTR
RASSF5	NM_182663	Ras association (RalGDS/AF-6) domain family member 5	1	0	1	0	0	0	0	0	gga-miR-103	-0.26	0.73	2007, 2009	Sites in UTR
BTBD7	NM_001002860	BTB (POZ) domain containing 7	1	0	1	0	0	0	0	0	gga-miR-103	-0.26	0.68	2009	Sites in UTR
PPP6C	NM_001123355	protein phosphatase 6, catalytic subunit	1	0	1	0	0	0	0	0	gga-miR-103	-0.25	0.6	2007, 2009	Sites in UTR
USP42	NM_032172	ubiquitin specific peptidase 42	1	0	1	0	0	0	0	0	gga-miR-103	-0.25	0.64	2007, 2009	Sites in UTR
EML4	NM_001145076	echinoderm microtubule associated protein like 4	1	0	0	1	1	0	1	0	gga-miR-103	-0.25	0.47		Sites in UTR
RC3H1	NM_172071	ring finger and CCCH-type domains 1	1	0	0	1	1	0	0	1	gga-miR-103	-0.25	0.53	2007, 2009	Sites in UTR
ZC3H7B	NM_017590	zinc finger CCCH-type containing 7B	1	1	0	0	0	0	0	0	gga-miR-103	-0.24	0.74	2007, 2009	Sites in UTR
DLL1	NM_005618	delta-like 1 (Drosophila)	1	0	1	0	0	0	0	0	gga-miR-103	-0.24	0.63	2007, 2009	Sites in UTR
LRP1B	NM_018557	low density lipoprotein receptor-related protein 1B	1	0	1	0	0	0	0	0	gga-miR-103	-0.24	0.65	2007, 2009	Sites in UTR
PNISR	NM_015491	PNN-interacting serine/arginine-rich protein	1	0	1	0	0	0	0	0	gga-miR-103	-0.24	0.42		Sites in UTR
RBM24	NM_001143941	RNA binding motif protein 24	1	0	1	0	0	0	0	0	gga-miR-103	-0.24	0.39		Sites in UTR
TLK1	NM_001136554	tousled-like kinase 1	1	0	1	0	0	0	0	0	gga-miR-103	-0.24	0.73	2009	Sites in UTR
PCDH17	NM_001040429	protocadherin 17	1	0	1	0	0	0	0	0	gga-miR-107	-0.23	0.51	2009	Sites in UTR
SALL1	NM_001127892	sal-like 1 (Drosophila)	1	0	1	0	0	0	0	0	gga-miR-103	-0.23	0.42	2007, 2009	Sites in UTR
STAG1	NM_005862	stromal antigen 1	1	0	0	1	0	0	0	0	gga-miR-103	-0.23	0.46	2007	Sites in UTR
NOS1	NM_000620	nitric oxide synthase 1 (neuronal)	1	0	1	0	0	0	0	0	gga-miR-103	-0.23	0.74		Sites in UTR
FAM104A	NM_001098832	family with sequence similarity 104, member A	1	0	0	1	1	0	0	1	gga-miR-103	-0.23	0.65	2007, 2009	Sites in UTR
ESR1	NM_000125	estrogen receptor 1	1	0	1	0	0	0	0	0	gga-miR-103	-0.23	0.67	2009	Sites in UTR
GNPNAT1	NM_198066	glucosamine-phosphate N-acetyltransferase 1	1	0	0	1	0	0	0	0	gga-miR-103	-0.22	0.63	2007, 2009	Sites in UTR
FGF7	NM_002009	fibroblast growth factor 7	1	0	1	0	0	0	0	0	gga-miR-103	-0.22	0.73	2009	Sites in UTR
RSPO3	NM_032784	R-spondin 3	1	0	1	0	0	0	0	0	gga-miR-103	-0.22	0.39	2007, 2009	Sites in UTR
BMP2	NM_001200	bone morphogenetic protein 2	1	1	0	0	0	0	0	0	gga-miR-103	-0.22	< 0.1		Sites in UTR
MBNL3	NM_001170701	muscleblind-like 3 (Drosophila)	1	1	0	0	1	0	1	0	gga-miR-103	-0.22	0.74		Sites in UTR
GGA3	NM_001172703	golgi-associated, gamma adaptin ear containing, ARF binding protein 3	1	0	0	1	0	0	0	0	gga-miR-103	-0.22	0.67	2007, 2009	Sites in UTR
YTHDC1	NM_001031732	YTH domain containing 1	1	0	1	0	0	0	0	0	gga-miR-103	-0.22	0.74	2009	Sites in UTR
PRKG1	NM_001098512	protein kinase, cGMP-dependent, type I	1	0	1	0	0	0	0	0	gga-miR-103	-0.22	0.67	2007, 2009	Sites in UTR
CDON	NM_016952	Cdon homolog (mouse)	1	0	1	0	0	0	0	0	gga-miR-103	-0.21	0.72	2009	Sites in UTR
VCAN	NM_001126336	versican	1	1	0	0	0	0	0	0	gga-miR-103	-0.21	0.63		Sites in UTR
TMTC2	NM_152588	transmembrane and tetratricopeptide repeat containing 2	1	0	1	0	0	0	0	0	gga-miR-103	-0.21	0.35	2009	Sites in UTR
UBL3	NM_007106	ubiquitin-like 3	1	0	1	0	0	0	0	0	gga-miR-103	-0.21	0.67	2009	Sites in UTR
NAV2	NM_001111018	neuron navigator 2	1	0	0	1	0	0	0	0	gga-miR-103	-0.21	0.64	2007, 2009	Sites in UTR
SIPA1L2	NM_020808	signal-induced proliferation-associated 1 like 2	1	0	1	0	0	0	0	0	gga-miR-103	-0.21	0.69	2007, 2009	Sites in UTR
FBXW7	NM_001013415	F-box and WD repeat domain containing 7	1	0	1	0	0	0	0	0	gga-miR-103	-0.21	0.65	2007, 2009	Sites in UTR
TJP1	NM_003257	tight junction protein 1 (zona occludens 1)	1	0	0	1	0	0	0	0	gga-miR-103	-0.21	0.46	2007	Sites in UTR
PPP2R5C	NM_001161725	protein phosphatase 2, regulatory subunit B', gamma	1	0	1	0	1	0	0	1	gga-miR-103	-0.21	0.49	2009	Sites in UTR
CASK	NM_001126054	calcium/calmodulin-dependent serine protein kinase (MAGUK family)	1	0	1	0	0	0	0	0	gga-miR-103	-0.2	0.74		Sites in UTR
SKI	NM_003036	v-ski sarcoma viral oncogene homolog (avian)	1	0	1	0	0	0	0	0	gga-miR-103	-0.2	0.66		Sites in UTR
ETNK1	NM_018638	ethanolamine kinase 1	1	0	1	0	0	0	0	0	gga-miR-103	-0.2	0.72	2007, 2009	Sites in UTR
ABHD2	NM_007011	abhydrolase domain containing 2	1	0	1	0	0	0	0	0	gga-miR-103	-0.2	0.7	2009	Sites in UTR
CREB5	NM_001011666	cAMP responsive element binding protein 5	1	0	0	1	1	0	1	0	gga-miR-103	-0.2	0.52	2007, 2009	Sites in UTR
CDK6	NM_001145306	cyclin-dependent kinase 6	1	0	1	0	0	0	0	0	gga-miR-103	-0.2	0.74	2007, 2009	Sites in UTR
SLAIN2	NM_020846	SLAIN motif family, member 2	1	0	1	0	0	0	0	0	gga-miR-103	-0.2	0.71	2009	Sites in UTR
MTMR4	NM_004687	myotubularin related protein 4	1	0	1	0	0	0	0	0	gga-miR-103	-0.19	0.49	2007, 2009	Sites in UTR
ATXN7L1	NM_020725	ataxin 7-like 1	1	0	1	0	0	0	0	0	gga-miR-103	-0.19	0.68	2009	Sites in UTR
RAP2C	NM_021183	RAP2C, member of RAS oncogene family	1	0	1	0	0	0	0	0	gga-miR-103	-0.19	0.55	2007, 2009	Sites in UTR
KPNA3	NM_002267	karyopherin alpha 3 (importin alpha 4)	1	0	0	1	0	0	0	0	gga-miR-103	-0.19	0.56	2007, 2009	Sites in UTR
COL22A1	NM_152888	collagen, type XXII, alpha 1	1	0	1	0	0	0	0	0	gga-miR-103	-0.19	0.73	2009	Sites in UTR
GNS	NM_002076	glucosamine (N-acetyl)-6-sulfatase	1	0	0	1	0	0	0	0	gga-miR-103	-0.19	0.67	2007, 2009	Sites in UTR
BDNF	NM_001143805	brain-derived neurotrophic factor	1	0	1	0	0	0	0	0	gga-miR-103	-0.19	0.73	2007, 2009	Sites in UTR
CELF2	NM_001025077	CUGBP, Elav-like family member 2	1	0	0	1	2	0	1	1	gga-miR-103	-0.19	0.58	2007	Sites in UTR
ANKIB1	NM_019004	ankyrin repeat and IBR domain containing 1	1	0	1	0	0	0	0	0	gga-miR-103	-0.19	0.4		Sites in UTR
C16orf72	NM_014117	chromosome 16 open reading frame 72	1	0	1	0	0	0	0	0	gga-miR-103	-0.19	0.73	2007, 2009	Sites in UTR
ADAMTSL2	NM_001145320	ADAMTS-like 2	1	0	0	1	0	0	0	0	gga-miR-103	-0.19	0.56		Sites in UTR
LATS2	NM_014572	LATS, large tumor suppressor, homolog 2 (Drosophila)	1	0	1	0	0	0	0	0	gga-miR-103	-0.19	0.52	2007, 2009	Sites in UTR
ERC1	NM_178039	ELKS/RAB6-interacting/CAST family member 1	1	0	1	0	0	0	0	0	gga-miR-103	-0.18	0.54	2009	Sites in UTR
NMT2	NM_004808	N-myristoyltransferase 2	1	0	0	1	0	0	0	0	gga-miR-103	-0.18	0.66	2009	Sites in UTR
DCUN1D4	NM_001040402	DCN1, defective in cullin neddylation 1, domain containing 4 (S. cerevisiae)	1	0	1	0	0	0	0	0	gga-miR-103	-0.17	0.72	2007, 2009	Sites in UTR
C18orf34	NM_001105528	chromosome 18 open reading frame 34	1	0	1	0	0	0	0	0	gga-miR-103	-0.17	0.55	2009	Sites in UTR
BAI3	NM_001704	brain-specific angiogenesis inhibitor 3	1	0	0	1	0	0	0	0	gga-miR-103	-0.17	0.55	2007, 2009	Sites in UTR
PLXNA4	NM_020911	plexin A4	1	0	1	0	0	0	0	0	gga-miR-103	-0.17	0.42	2009	Sites in UTR
SUZ12	NM_015355	suppressor of zeste 12 homolog (Drosophila)	1	0	1	0	0	0	0	0	gga-miR-103	-0.17	0.62	2009	Sites in UTR
RUNX1T1	NM_001198625	runt-related transcription factor 1; translocated to, 1 (cyclin D-related)	1	0	1	0	0	0	0	0	gga-miR-103	-0.17	0.55	2007, 2009	Sites in UTR
WNK1	NM_001184985	WNK lysine deficient protein kinase 1	1	0	0	1	0	0	0	0	gga-miR-103	-0.17	0.61	2009	Sites in UTR
BACH2	NM_001170794	BTB and CNC homology 1, basic leucine zipper transcription factor 2	2	1	1	0	2	1	0	1	gga-miR-103	-0.17	0.93	2007, 2009	Sites in UTR
RORA	NM_002943	RAR-related orphan receptor A	1	0	1	0	0	0	0	0	gga-miR-103	-0.17	0.72		Sites in UTR
LRRC8D	NM_001134479	leucine rich repeat containing 8 family, member D	1	0	1	0	0	0	0	0	gga-miR-103	-0.17	0.72	2009	Sites in UTR
YAF2	NM_001190977	YY1 associated factor 2	1	0	0	1	0	0	0	0	gga-miR-103	-0.16	0.67	2009	Sites in UTR
EN2	NM_001427	engrailed homeobox 2	1	0	0	1	0	0	0	0	gga-miR-103	-0.16	0.67	2007, 2009	Sites in UTR
ANK3	NM_001149	ankyrin 3, node of Ranvier (ankyrin G)	1	0	0	1	0	0	0	0	gga-miR-103	-0.16	0.67	2007, 2009	Sites in UTR
C9orf69	NM_152833	chromosome 9 open reading frame 69	1	0	1	0	0	0	0	0	gga-miR-103	-0.16	0.74	2009	Sites in UTR
WWP1	NM_007013	WW domain containing E3 ubiquitin protein ligase 1	1	0	1	0	0	0	0	0	gga-miR-103	-0.16	0.45		Sites in UTR
KPNA4	NM_002268	karyopherin alpha 4 (importin alpha 3)	1	0	0	1	0	0	0	0	gga-miR-103	-0.16	0.68	2007, 2009	Sites in UTR
UBE2R2	NM_017811	ubiquitin-conjugating enzyme E2R 2	1	0	0	1	0	0	0	0	gga-miR-103	-0.16	0.66	2009	Sites in UTR
MYB	NM_001130172	v-myb myeloblastosis viral oncogene homolog (avian)	1	0	1	0	0	0	0	0	gga-miR-103	-0.16	0.36	2007	Sites in UTR
EBF1	NM_024007	early B-cell factor 1	1	1	0	0	0	0	0	0	gga-miR-103	-0.15	0.52	2009	Sites in UTR
TARDBP	NM_007375	TAR DNA binding protein	1	0	0	1	1	0	1	0	gga-miR-103	-0.15	0.53	2009	Sites in UTR
LCOR	NM_001170765	ligand dependent nuclear receptor corepressor	1	1	0	0	3	0	0	3	gga-miR-103	-0.15	0.79	2007, 2009	Sites in UTR
MBNL1	NM_021038	muscleblind-like (Drosophila)	1	1	0	0	0	0	0	0	gga-miR-103	-0.15	0.74	2007, 2009	Sites in UTR
NAA15	NM_057175	N(alpha)-acetyltransferase 15, NatA auxiliary subunit	1	0	0	1	0	0	0	0	gga-miR-103	-0.15	0.47	2007, 2009	Sites in UTR
TNRC6B	NM_001024843	trinucleotide repeat containing 6B	1	0	1	0	1	1	0	0	gga-miR-103	-0.15	0.72	2007, 2009	Sites in UTR
FNBP1L	NM_001024948	formin binding protein 1-like	1	0	1	0	1	0	0	1	gga-miR-103	-0.15	0.49	2009	Sites in UTR
THY1	NM_006288	Thy-1 cell surface antigen	1	0	0	1	0	0	0	0	gga-miR-103	-0.15	0.63	2007, 2009	Sites in UTR
CSMD1	NM_033225	CUB and Sushi multiple domains 1	1	0	1	0	0	0	0	0	gga-miR-103	-0.14	0.72	2009	Sites in UTR
G3BP2	NM_012297	GTPase activating protein (SH3 domain) binding protein 2	1	0	0	1	0	0	0	0	gga-miR-103	-0.14	0.56	2007, 2009	Sites in UTR
THRB	NM_000461	thyroid hormone receptor, beta (erythroblastic leukemia viral (v-erb-a) oncogene homolog 2, avian)	1	0	0	1	0	0	0	0	gga-miR-103	-0.14	0.66	2009	Sites in UTR
ACTG1	NM_001199954	actin, gamma 1	1	0	0	1	0	0	0	0	gga-miR-103	-0.14	0.52	2007, 2009	Sites in UTR
SOX6	NM_001145811	SRY (sex determining region Y)-box 6	1	1	0	0	0	0	0	0	gga-miR-103	-0.14	0.65		Sites in UTR
CLYBL	NM_206808	citrate lyase beta like	1	0	1	0	0	0	0	0	gga-miR-103	-0.14	0.62		Sites in UTR
ADD1	NM_001119	adducin 1 (alpha)	1	0	0	1	0	0	0	0	gga-miR-103	-0.14	0.51		Sites in UTR
BAZ2B	NM_013450	bromodomain adjacent to zinc finger domain, 2B	1	0	0	1	0	0	0	0	gga-miR-103	-0.13	0.53	2009	Sites in UTR
MGST2	NM_001204366	microsomal glutathione S-transferase 2	1	0	0	1	0	0	0	0	gga-miR-103	-0.13	0.51		Sites in UTR
DCP1A	NM_018403	DCP1 decapping enzyme homolog A (S. cerevisiae)	1	0	1	0	0	0	0	0	gga-miR-103	-0.13	0.73	2009	Sites in UTR
TULP4	NM_001007466	tubby like protein 4	1	0	0	1	0	0	0	0	gga-miR-103	-0.12	0.63	2009	Sites in UTR
C5orf13	NM_001142474	chromosome 5 open reading frame 13	1	0	1	0	0	0	0	0	gga-miR-103	-0.12	0.44	2009	Sites in UTR
SLITRK3	NM_014926	SLIT and NTRK-like family, member 3	1	0	0	1	0	0	0	0	gga-miR-103	-0.11	0.57	2007, 2009	Sites in UTR
SEMA6A	NM_020796	sema domain, transmembrane domain (TM), and cytoplasmic domain, (semaphorin) 6A	1	1	0	0	1	0	0	1	gga-miR-103	-0.11	0.45	2009	Sites in UTR
CCDC6	NM_005436	coiled-coil domain containing 6	1	0	0	1	0	0	0	0	gga-miR-103	-0.11	0.58	2009	Sites in UTR
CDV3	NM_001134422	CDV3 homolog (mouse)	1	0	0	1	0	0	0	0	gga-miR-103	-0.1	0.62	2009	Sites in UTR
AMMECR1	NM_001025580	Alport syndrome, mental retardation, midface hypoplasia and elliptocytosis chromosomal region gene 1	1	0	1	0	1	0	0	1	gga-miR-103	-0.1	0.8	2009	Sites in UTR
PDE4D	NM_001104631	phosphodiesterase 4D, cAMP-specific	1	0	0	1	0	0	0	0	gga-miR-103	-0.1	0.67	2009	Sites in UTR
PPP3R1	NM_000945	protein phosphatase 3, regulatory subunit B, alpha	1	0	0	1	0	0	0	0	gga-miR-103	-0.1	0.56	2007, 2009	Sites in UTR
CACNA1C	NM_000719	calcium channel, voltage-dependent, L type, alpha 1C subunit	1	0	0	1	0	0	0	0	gga-miR-103	-0.1	0.67	2007, 2009	Sites in UTR
C20orf112	NM_080616	chromosome 20 open reading frame 112	1	0	1	0	1	0	0	1	gga-miR-103	-0.1	0.71		Sites in UTR
MAML1	NM_014757	mastermind-like 1 (Drosophila)	1	0	0	1	0	0	0	0	gga-miR-103	-0.1	0.57	2009	Sites in UTR
C5orf41	NM_153607	chromosome 5 open reading frame 41	1	1	0	0	1	0	0	1	gga-miR-103	-0.1	0.68	2009	Sites in UTR
NFIB	NM_001190737	nuclear factor I/B	1	0	0	1	1	0	1	0	gga-miR-103	-0.1	0.55	2007, 2009	Sites in UTR
TEAD1	NM_021961	TEA domain family member 1 (SV40 transcriptional enhancer factor)	1	0	1	0	0	0	0	0	gga-miR-103	-0.1	0.36	2009	Sites in UTR
UBE2W	NM_001001481	ubiquitin-conjugating enzyme E2W (putative)	1	0	0	1	0	0	0	0	gga-miR-103	-0.09	0.62	2009	Sites in UTR
RIMKLB	NM_020734	ribosomal modification protein rimK-like family member B	1	0	1	0	1	0	0	1	gga-miR-103	-0.09	0.34		Sites in UTR
PPM1E	NM_014906	protein phosphatase, Mg2+/Mn2+ dependent, 1E	1	0	1	0	0	0	0	0	gga-miR-103	-0.09	0.69		Sites in UTR
SOS1	NM_005633	son of sevenless homolog 1 (Drosophila)	1	0	0	1	0	0	0	0	gga-miR-103	-0.07	0.55	2009	Sites in UTR
KIAA0232	NM_001100590	KIAA0232	1	0	0	1	0	0	0	0	gga-miR-103	-0.07	0.66	2007, 2009	Sites in UTR
PLEKHA1	NM_001001974	pleckstrin homology domain containing, family A (phosphoinositide binding specific) member 1	1	0	1	0	0	0	0	0	gga-miR-103	-0.07	0.61	2009	Sites in UTR
HIPK2	NM_001113239	homeodomain interacting protein kinase 2	1	0	1	0	1	0	1	0	gga-miR-103	-0.05	0.68	2009	Sites in UTR
AFF4	NM_014423	AF4/FMR2 family, member 4	1	0	1	0	0	0	0	0	gga-miR-103	-0.05	0.62	2007, 2009	Sites in UTR
HLF	NM_002126	hepatic leukemia factor	1	0	1	0	0	0	0	0	gga-miR-103	> -0.02	0.72	2007, 2009	Sites in UTR
DSEL	NM_032160	dermatan sulfate epimerase-like	1	0	1	0	0	0	0	0	gga-miR-103	N/A	0.74	2007	Sites in UTR
CCNJL	NM_024565	cyclin J-like	1	0	1	0	0	0	0	0	gga-miR-103	N/A	0.69	2009	Sites in UTR
DLGAP2	NM_004745	discs, large (Drosophila) homolog-associated protein 2	1	1	0	0	0	0	0	0	gga-miR-103	N/A	0.18	2009	Sites in UTR

## Sheet: miRDB_gga-miR-103-3p targets
There are 316 predicted targets for gga-miR-103 in miRDB
Target Detail	Target Rank	Target Score	miRNA Name	Gene Symbol	Gene Description
Details	1	100	gga-miR-103	RAB9B	RAB9B, member RAS oncogene family
Details	2	99	gga-miR-103	TFDP2	transcription factor Dp-2 (E2F dimerization partner 2)
Details	3	99	gga-miR-103	HDGFRP3	hepatoma-derived growth factor, related protein 3
Details	4	95	gga-miR-103	ZCCHC2	zinc finger, CCHC domain containing 2
Details	5	95	gga-miR-103	CCNE1	cyclin E1
Details	6	94	gga-miR-103	INSIG1	insulin induced gene 1
Details	7	92	gga-miR-103	TMEM175	transmembrane protein 175
Details	8	91	gga-miR-103	NOVA1	neuro-oncological ventral antigen 1
Details	9	91	gga-miR-103	LOC776873	similar to cyclin E
Details	10	91	gga-miR-103	ABI2	abl-interactor 2
Details	11	91	gga-miR-103	DYNLT3	dynein, light chain, Tctex-type 3
Details	12	89	gga-miR-103	SMEK2	SMEK homolog 2, suppressor of mek1 (Dictyostelium)
Details	13	88	gga-miR-103	PTPLB	protein tyrosine phosphatase-like (proline instead of catalytic arginine), member b
Details	14	88	gga-miR-103	ZCCHC10	zinc finger, CCHC domain containing 10
Details	15	87	gga-miR-103	HERC2	hect domain and RLD 2
Details	16	85	gga-miR-103	CPE	carboxypeptidase E
Details	17	85	gga-miR-103	ZNRF2	zinc and ring finger 2
Details	18	85	gga-miR-103	TMEM184B	transmembrane protein 184B
Details	19	85	gga-miR-103	DTX3L	deltex 3-like (Drosophila)
Details	20	84	gga-miR-103	PMPCA	peptidase (mitochondrial processing) alpha
Details	21	84	gga-miR-103	XPNPEP3	X-prolyl aminopeptidase (aminopeptidase P) 3, putative
Details	22	84	gga-miR-103	EIF2C1	eukaryotic translation initiation factor 2C, 1
Details	23	83	gga-miR-103	TGFBR3	transforming growth factor, beta receptor III
Details	24	83	gga-miR-103	LOC422426	uncharacterized LOC422426
Details	25	82	gga-miR-103	CRLF3	cytokine receptor-like factor 3
Details	26	82	gga-miR-103	KIF23	kinesin family member 23
Details	27	82	gga-miR-103	CHIC1	cysteine-rich hydrophobic domain 1
Details	28	82	gga-miR-103	NHLH1	nescient helix loop helix 1
Details	29	82	gga-miR-103	ZFPM2	zinc finger protein, multitype 2
Details	30	82	gga-miR-103	TUBE1	tubulin, epsilon 1
Details	31	82	gga-miR-103	MCFD2	multiple coagulation factor deficiency 2
Details	32	81	gga-miR-103	EIF2C4	eukaryotic translation initiation factor 2C, 4
Details	33	81	gga-miR-103	ANKRD13C	ankyrin repeat domain 13C
Details	34	81	gga-miR-103	ZNF650	zinc finger protein 650
Details	35	80	gga-miR-103	CASK	calcium/calmodulin-dependent serine protein kinase (MAGUK family)
Details	36	80	gga-miR-103	KCNA2	potassium voltage-gated channel, shaker-related subfamily, member 2
Details	37	80	gga-miR-103	LYST	lysosomal trafficking regulator
Details	38	79	gga-miR-103	CERK	ceramide kinase
Details	39	79	gga-miR-103	SMARCB1	SWI/SNF related, matrix associated, actin dependent regulator of chromatin, subfamily b, member 1
Details	40	79	gga-miR-103	UBE4B	ubiquitination factor E4B
Details	41	79	gga-miR-103	PLEKHC1	pleckstrin homology domain containing, family C (with FERM domain) member 1
Details	42	79	gga-miR-103	MOBKL1A	MOB1, Mps One Binder kinase activator-like 1A (yeast)
Details	43	79	gga-miR-103	SALL1	sal-like 1 (Drosophila)
Details	44	79	gga-miR-103	PTH	parathyroid hormone
Details	45	79	gga-miR-103	ERCC4	excision repair cross-complementing rodent repair deficiency, complementation group 4
Details	46	79	gga-miR-103	KIF21A	kinesin family member 21A
Details	47	79	gga-miR-103	ZRANB1	zinc finger, RAN-binding domain containing 1
Details	48	78	gga-miR-103	ATP13A3	ATPase type 13A3
Details	49	78	gga-miR-103	TIMM22	translocase of inner mitochondrial membrane 22 homolog (yeast)
Details	50	77	gga-miR-103	PDHX	pyruvate dehydrogenase complex, component X
Details	51	77	gga-miR-103	ASPG	asparaginase homolog (S. cerevisiae)
Details	52	77	gga-miR-103	SCN2A	sodium channel, voltage-gated, type II, alpha subunit
Details	53	77	gga-miR-103	CDADC1	cytidine and dCMP deaminase domain containing 1
Details	54	77	gga-miR-103	PHYHIPL	phytanoyl-CoA 2-hydroxylase interacting protein-like
Details	55	77	gga-miR-103	PPP6C	protein phosphatase 6, catalytic subunit
Details	56	76	gga-miR-103	ARMC1	armadillo repeat containing 1
Details	57	76	gga-miR-103	SLC20A2	solute carrier family 20 (phosphate transporter), member 2
Details	58	76	gga-miR-103	ATP6V1A	ATPase, H+ transporting, lysosomal 70kDa, V1 subunit A
Details	59	76	gga-miR-103	TNRC6B	trinucleotide repeat containing 6B
Details	60	76	gga-miR-103	RNF185	ring finger protein 185
Details	61	76	gga-miR-103	LOC422528	similar to cytochrome P450
Details	62	76	gga-miR-103	NSG1	LZ1
Details	63	75	gga-miR-103	CHD1	chromodomain helicase DNA binding protein 1
Details	64	75	gga-miR-103	LOC424335	uncharacterized LOC424335
Details	65	75	gga-miR-103	MAPK8	mitogen-activated protein kinase 8
Details	66	75	gga-miR-103	ST3GAL2	ST3 beta-galactoside alpha-2,3-sialyltransferase 2
Details	67	74	gga-miR-103	IBA57	IBA57, iron-sulfur cluster assembly homolog (S. cerevisiae)
Details	68	74	gga-miR-103	GRPEL1	GrpE-like 1, mitochondrial (E. coli)
Details	69	74	gga-miR-103	NT5C2	5'-nucleotidase, cytosolic II
Details	70	74	gga-miR-103	HDAC1	histone deacetylase 1
Details	71	73	gga-miR-103	NUP35	nucleoporin 35kDa
Details	72	73	gga-miR-103	ZNF385B	zinc finger protein 385B
Details	73	73	gga-miR-103	SCAF11	SR-related CTD-associated factor 11
Details	74	73	gga-miR-103	VAV3	vav 3 guanine nucleotide exchange factor
Details	75	73	gga-miR-103	SUV39H2	suppressor of variegation 3-9 homolog 2 (Drosophila)
Details	76	73	gga-miR-103	CREBL2	cAMP responsive element binding protein-like 2
Details	77	73	gga-miR-103	USP14	ubiquitin specific peptidase 14 (tRNA-guanine transglycosylase)
Details	78	73	gga-miR-103	CMTM7	CKLF-like MARVEL transmembrane domain containing 7
Details	79	72	gga-miR-103	PRCC	papillary renal cell carcinoma (translocation-associated)
Details	80	72	gga-miR-103	HEATR2	HEAT repeat containing 2
Details	81	72	gga-miR-103	SPATA2	spermatogenesis associated 2
Details	82	72	gga-miR-103	LRP2	low density lipoprotein receptor-related protein 2
Details	83	72	gga-miR-103	PDP2	pyruvate dehyrogenase phosphatase catalytic subunit 2
Details	84	72	gga-miR-103	LOC416372	uncharacterized LOC416372
Details	85	72	gga-miR-103	TMEM47	transmembrane protein 47
Details	86	71	gga-miR-103	YWHAH	tyrosine 3-monooxygenase/tryptophan 5-monooxygenase activation protein, eta polypeptide
Details	87	71	gga-miR-103	ANKIB1	ankyrin repeat and IBR domain containing 1
Details	88	71	gga-miR-103	LOC422323	similar to WAS protein family, member 3
Details	89	71	gga-miR-103	C14H17orf103	chromosome 14 open reading frame, human C17orf103
Details	90	71	gga-miR-103	GULP1	GULP, engulfment adaptor PTB domain containing 1
Details	91	70	gga-miR-103	GBE1	glucan (1,4-alpha-), branching enzyme 1
Details	92	70	gga-miR-103	CPEB3	cytoplasmic polyadenylation element binding protein 3
Details	93	70	gga-miR-103	MTMR7	myotubularin related protein 7
Details	94	70	gga-miR-103	IVNS1ABP	influenza virus NS1A binding protein
Details	95	70	gga-miR-103	DNAJB4	DnaJ (Hsp40) homolog, subfamily B, member 4
Details	96	70	gga-miR-103	LTA4H	leukotriene A4 hydrolase
Details	97	70	gga-miR-103	C5H14orf45	chromosome 5 open reading frame, human C14orf45
Details	98	69	gga-miR-103	CACNA2D1	calcium channel, voltage-dependent, alpha 2/delta subunit 1
Details	99	69	gga-miR-103	TM4SF1	transmembrane 4 L six family member 1
Details	100	69	gga-miR-103	GABPB1	GA binding protein transcription factor, beta subunit 1
Details	101	69	gga-miR-103	ECD	ecdysoneless homolog (Drosophila)
Details	102	69	gga-miR-103	HEATR6	HEAT repeat containing 6
Details	103	69	gga-miR-103	SRP9	signal recognition particle 9kDa
Details	104	69	gga-miR-103	TANC1	tetratricopeptide repeat, ankyrin repeat and coiled-coil containing 1
Details	105	69	gga-miR-103	PNISR	PNN-interacting serine/arginine-rich protein
Details	106	68	gga-miR-103	WIPF1	WAS/WASL interacting protein family, member 1
Details	107	68	gga-miR-103	STAU2	staufen, RNA binding protein, homolog 2 (Drosophila)
Details	108	68	gga-miR-103	FAM133	protein FAM133
Details	109	68	gga-miR-103	TOLLIP	toll interacting protein
Details	110	68	gga-miR-103	STIL	SCL/TAL1 interrupting locus
Details	111	68	gga-miR-103	RNF38	ring finger protein 38
Details	112	68	gga-miR-103	KLHL28	kelch-like 28 (Drosophila)
Details	113	68	gga-miR-103	RFWD3	ring finger and WD repeat domain 3
Details	114	68	gga-miR-103	KTI12	KTI12 homolog, chromatin associated (S. cerevisiae)
Details	115	67	gga-miR-103	NCOA3	nuclear receptor coactivator 3
Details	116	67	gga-miR-103	FBXL21	F-box and leucine-rich repeat protein 21 (gene/pseudogene)
Details	117	67	gga-miR-103	CLOCK	clock homolog (mouse)
Details	118	67	gga-miR-103	DPF3	D4, zinc and double PHD fingers, family 3
Details	119	67	gga-miR-103	DOCK1	dedicator of cytokinesis 1
Details	120	67	gga-miR-103	GPR149	G protein-coupled receptor 149
Details	121	67	gga-miR-103	MTMR4	myotubularin related protein 4
Details	122	67	gga-miR-103	NR0B2	nuclear receptor subfamily 0, group B, member 2
Details	123	67	gga-miR-103	KPNA5	karyopherin alpha 5 (importin alpha 6)
Details	124	67	gga-miR-103	RUFY3	RUN and FYVE domain containing 3
Details	125	66	gga-miR-103	SNAP47	synaptosomal-associated protein, 47kDa
Details	126	66	gga-miR-103	LATS2	LATS, large tumor suppressor, homolog 2 (Drosophila)
Details	127	66	gga-miR-103	CHCHD3	coiled-coil-helix-coiled-coil-helix domain containing 3
Details	128	66	gga-miR-103	PDS5A	PDS5, regulator of cohesion maintenance, homolog A (S. cerevisiae)
Details	129	66	gga-miR-103	COBLL1	COBL-like 1
Details	130	66	gga-miR-103	PLCH1	phospholipase C, eta 1
Details	131	66	gga-miR-103	CHST15	carbohydrate (N-acetylgalactosamine 4-sulfate 6-O) sulfotransferase 15
Details	132	66	gga-miR-103	HS3ST4	heparan sulfate (glucosamine) 3-O-sulfotransferase 4
Details	133	66	gga-miR-103	ZNF292	zinc finger protein 292
Details	134	66	gga-miR-103	TRIM23	tripartite motif containing 23
Details	135	66	gga-miR-103	AGFG1	ArfGAP with FG repeats 1
Details	136	65	gga-miR-103	C6H10orf46	chromosome 6 open reading frame, human C10orf46
Details	137	65	gga-miR-103	SRGAP1	SLIT-ROBO Rho GTPase activating protein 1
Details	138	65	gga-miR-103	FAM190B	family with sequence similarity 190, member B
Details	139	65	gga-miR-103	C20H20orf11	chromosome 20 open reading frame, human C20orf11
Details	140	65	gga-miR-103	FZD4	frizzled family receptor 4
Details	141	65	gga-miR-103	PHRF1	PHD and ring finger domains 1
Details	142	65	gga-miR-103	NKRF	NFKB repressing factor
Details	143	65	gga-miR-103	NUDCD2	NudC domain containing 2
Details	144	65	gga-miR-103	USP54	ubiquitin specific peptidase 54
Details	145	65	gga-miR-103	CHST11	carbohydrate (chondroitin 4) sulfotransferase 11
Details	146	65	gga-miR-103	RDH14	retinol dehydrogenase 14 (all-trans/9-cis/11-cis)
Details	147	65	gga-miR-103	C1H2orf29	chromosome 1 open reading frame, human C2orf29
Details	148	65	gga-miR-103	USP15	ubiquitin specific peptidase 15
Details	149	65	gga-miR-103	TMEM104	transmembrane protein 104
Details	150	64	gga-miR-103	MOCS2	molybdenum cofactor synthesis 2
Details	151	64	gga-miR-103	TSPAN5	tetraspanin 5
Details	152	64	gga-miR-103	FRS3	fibroblast growth factor receptor substrate 3
Details	153	64	gga-miR-103	BARD1	BRCA1 associated RING domain 1
Details	154	63	gga-miR-103	2013-09-05	septin 5
Details	155	63	gga-miR-103	USP3	ubiquitin specific peptidase 3
Details	156	63	gga-miR-103	SURF4	surfeit 4
Details	157	63	gga-miR-103	LOC776006	similar to replication factor C (activator 1) 1, 145kDa
Details	158	63	gga-miR-103	DNAJC19	DnaJ (Hsp40) homolog, subfamily C, member 19
Details	159	63	gga-miR-103	KDM1A	lysine (K)-specific demethylase 1A
Details	160	63	gga-miR-103	KCNE4	potassium voltage-gated channel, Isk-related family, member 4
Details	161	63	gga-miR-103	ERI2	ERI1 exoribonuclease family member 2
Details	162	62	gga-miR-103	RHPN2	rhophilin, Rho GTPase binding protein 2
Details	163	62	gga-miR-103	DCUN1D4	DCN1, defective in cullin neddylation 1, domain containing 4 (S. cerevisiae)
Details	164	62	gga-miR-103	MCCC1	methylcrotonoyl-CoA carboxylase 1 (alpha)
Details	165	62	gga-miR-103	ZFP64	zinc finger protein 64 homolog (mouse)
Details	166	62	gga-miR-103	FNBP1L	formin binding protein 1-like
Details	167	62	gga-miR-103	PIK3R1	phosphoinositide-3-kinase, regulatory subunit 1 (alpha)
Details	168	62	gga-miR-103	C14H16orf45	chromosome 14 open reading frame, human C16orf45
Details	169	62	gga-miR-103	TMEM62	transmembrane protein 62
Details	170	62	gga-miR-103	DUS1L	dihydrouridine synthase 1-like (S. cerevisiae)
Details	171	62	gga-miR-103	UBXN7	UBX domain protein 7
Details	172	62	gga-miR-103	SLC25A19	solute carrier family 25 (mitochondrial thiamine pyrophosphate carrier), member 19
Details	173	62	gga-miR-103	DNAJC19	DnaJ (Hsp40) homolog, subfamily C, member 19
Details	174	62	gga-miR-103	BSDC1	BSD domain containing 1
Details	175	62	gga-miR-103	LOC768983	uncharacterized LOC768983
Details	176	61	gga-miR-103	SLC15A4	solute carrier family 15, member 4
Details	177	61	gga-miR-103	PHF13	PHD finger protein 13
Details	178	61	gga-miR-103	RSPO3	R-spondin 3
Details	179	61	gga-miR-103	TIAM2	T-cell lymphoma invasion and metastasis 2
Details	180	61	gga-miR-103	LOC770022	similar to histone protein Hist2h3c1
Details	181	61	gga-miR-103	NEDD9	neural precursor cell expressed, developmentally down-regulated 9
Details	182	61	gga-miR-103	RGS2	regulator of G-protein signaling 2, 24kDa
Details	183	60	gga-miR-103	RAB3GAP2	RAB3 GTPase activating protein subunit 2 (non-catalytic)
Details	184	60	gga-miR-103	TIMP4	TIMP metallopeptidase inhibitor 4
Details	185	60	gga-miR-103	TSSC4	tumor suppressing subtransferable candidate 4
Details	186	59	gga-miR-103	ABHD10	abhydrolase domain containing 10
Details	187	59	gga-miR-103	ACAA1	acetyl-CoA acyltransferase 1
Details	188	59	gga-miR-103	PON2	paraoxonase 2
Details	189	59	gga-miR-103	U2AF1	U2 small nuclear RNA auxiliary factor 1
Details	190	59	gga-miR-103	ANKS6	ankyrin repeat and sterile alpha motif domain containing 6
Details	191	59	gga-miR-103	RNFT1	ring finger protein, transmembrane 1
Details	192	59	gga-miR-103	FAM189A2	family with sequence similarity 189, member A2
Details	193	59	gga-miR-103	ARV1	ARV1 homolog (S. cerevisiae)
Details	194	59	gga-miR-103	TBC1D16	TBC1 domain family, member 16
Details	195	59	gga-miR-103	CLDND1	claudin domain containing 1
Details	196	58	gga-miR-103	NAA50	N(alpha)-acetyltransferase 50, NatE catalytic subunit
Details	197	58	gga-miR-103	NHEDC2	Na+/H+ exchanger domain containing 2
Details	198	58	gga-miR-103	LOC776338	similar to UDP-N-acetyl-alpha-D-galactosamine:polypeptide N-acetylgalactosaminyltransferase 6 (GalNAc-T6)
Details	199	58	gga-miR-103	FAM60A	family with sequence similarity 60, member A
Details	200	58	gga-miR-103	SLC36A1	solute carrier family 36 (proton/amino acid symporter), member 1
Details	201	58	gga-miR-103	CCR7	chemokine (C-C motif) receptor 7
Details	202	58	gga-miR-103	PTPRR	protein tyrosine phosphatase, receptor type, R
Details	203	58	gga-miR-103	PTCD3	Pentatricopeptide repeat domain 3
Details	204	58	gga-miR-103	GALNT6	UDP-N-acetyl-alpha-D-galactosamine:polypeptide N-acetylgalactosaminyltransferase 6 (GalNAc-T6)
Details	205	58	gga-miR-103	IPO8	importin 8
Details	206	57	gga-miR-103	ABHD12	abhydrolase domain containing 12
Details	207	57	gga-miR-103	RAB40B	RAB40B, member RAS oncogene family
Details	208	57	gga-miR-103	IQSEC1	IQ motif and Sec7 domain 1
Details	209	57	gga-miR-103	PSME3	proteasome (prosome, macropain) activator subunit 3 (PA28 gamma; Ki)
Details	210	57	gga-miR-103	VCAN	versican
Details	211	57	gga-miR-103	STARD4	StAR-related lipid transfer (START) domain containing 4
Details	212	57	gga-miR-103	DCAF12	DDB1 and CUL4 associated factor 12
Details	213	57	gga-miR-103	ANKRD40	ankyrin repeat domain 40
Details	214	57	gga-miR-103	JHDM1D	jumonji C domain containing histone demethylase 1 homolog D (S. cerevisiae)
Details	215	57	gga-miR-103	IMPAD1	inositol monophosphatase domain containing 1
Details	216	57	gga-miR-103	TMEM106B	transmembrane protein 106B
Details	217	56	gga-miR-103	PRKCE	protein kinase C, epsilon
Details	218	56	gga-miR-103	LOC771352	uncharacterized LOC771352
Details	219	56	gga-miR-103	LRRC47	leucine rich repeat containing 47
Details	220	56	gga-miR-103	2013-09-06	septin 6
Details	221	56	gga-miR-103	AP3S1	adaptor-related protein complex 3, sigma 1 subunit
Details	222	56	gga-miR-103	CC2D1B	coiled-coil and C2 domain containing 1B
Details	223	56	gga-miR-103	FOXN2	forkhead box N2
Details	224	56	gga-miR-103	TINAG	tubulointerstitial nephritis antigen
Details	225	56	gga-miR-103	PEPD	peptidase D
Details	226	56	gga-miR-103	ZDHHC21	zinc finger, DHHC-type containing 21
Details	227	55	gga-miR-103	ZIC1	Zic family member 1
Details	228	55	gga-miR-103	PLEKHB2	pleckstrin homology domain containing, family B (evectins) member 2
Details	229	55	gga-miR-103	PWWP2A	PWWP domain containing 2A
Details	230	55	gga-miR-103	SUPT3H	suppressor of Ty 3 homolog (S. cerevisiae)
Details	231	55	gga-miR-103	SERPINF1	serpin peptidase inhibitor, clade F (alpha-2 antiplasmin, pigment epithelium derived factor), member 1
Details	232	55	gga-miR-103	SLC16A7	solute carrier family 16, member 7 (monocarboxylic acid transporter 2)
Details	233	55	gga-miR-103	GFM1	G elongation factor, mitochondrial 1
Details	234	55	gga-miR-103	SRM	spermidine synthase
Details	235	55	gga-miR-103	VASH2	vasohibin 2
Details	236	55	gga-miR-103	GMPPB	GDP-mannose pyrophosphorylase B
Details	237	55	gga-miR-103	GLB1	galactosidase, beta 1
Details	238	55	gga-miR-103	C2H5orf22	chromosome 2 open reading frame, human C5orf22
Details	239	54	gga-miR-103	APBA1	amyloid beta (A4) precursor protein-binding, family A, member 1
Details	240	54	gga-miR-103	NEIL3	nei endonuclease VIII-like 3 (E. coli)
Details	241	54	gga-miR-103	CHD1	chromodomain helicase DNA binding protein 1
Details	242	54	gga-miR-103	LGI2	leucine-rich repeat LGI family, member 2
Details	243	54	gga-miR-103	RRAS2	related RAS viral (r-ras) oncogene homolog 2
Details	244	54	gga-miR-103	SPEN	spen homolog, transcriptional regulator (Drosophila)
Details	245	54	gga-miR-103	SBNO2	strawberry notch homolog 2 (Drosophila)
Details	246	54	gga-miR-103	BUB1B	budding uninhibited by benzimidazoles 1 homolog beta (yeast)
Details	247	54	gga-miR-103	SLC35B2	solute carrier family 35, member B2
Details	248	54	gga-miR-103	LOC427134	uncharacterized LOC427134
Details	249	54	gga-miR-103	FAM98B	family with sequence similarity 98, member B
Details	250	54	gga-miR-103	CSTF2	cleavage stimulation factor, 3' pre-RNA, subunit 2, 64kDa
Details	251	54	gga-miR-103	CPNE3	copine III
Details	252	54	gga-miR-103	TFAM	transcription factor A, mitochondrial
Details	253	54	gga-miR-103	WASF3	WAS protein family, member 3
Details	254	53	gga-miR-103	CYP46A1	cytochrome P450, family 46, subfamily A, polypeptide 1
Details	255	53	gga-miR-103	GINS3	GINS complex subunit 3 (Psf3 homolog)
Details	256	53	gga-miR-103	PPM1J	protein phosphatase, Mg2+/Mn2+ dependent, 1J
Details	257	53	gga-miR-103	RAB11B	RAB11B, member RAS oncogene family
Details	258	53	gga-miR-103	SCG3	secretogranin III
Details	259	53	gga-miR-103	SEC24C	SEC24 family, member C (S. cerevisiae)
Details	260	53	gga-miR-103	MRPL33	mitochondrial ribosomal protein L33
Details	261	53	gga-miR-103	ARHGAP5	Rho GTPase activating protein 5
Details	262	53	gga-miR-103	GNB1L	guanine nucleotide binding protein (G protein), beta polypeptide 1-like
Details	263	53	gga-miR-103	USP42	ubiquitin specific peptidase 42
Details	264	53	gga-miR-103	SENP8	SUMO/sentrin specific peptidase family member 8
Details	265	53	gga-miR-103	TLK1	tousled-like kinase 1
Details	266	53	gga-miR-103	KCTD9	potassium channel tetramerisation domain containing 9
Details	267	53	gga-miR-103	C2CD2	C2 calcium-dependent domain containing 2
Details	268	53	gga-miR-103	LOC771200	uncharacterized LOC771200
Details	269	53	gga-miR-103	BTBD7	BTB (POZ) domain containing 7
Details	270	53	gga-miR-103	GPR137B	G protein-coupled receptor 137B
Details	271	53	gga-miR-103	LOC415418	uncharacterized LOC415418
Details	272	52	gga-miR-103	MBNL3	muscleblind-like 3 (Drosophila)
Details	273	52	gga-miR-103	KCTD2	potassium channel tetramerisation domain containing 2
Details	274	52	gga-miR-103	ATAD1	ATPase family, AAA domain containing 1
Details	275	52	gga-miR-103	SLAIN2	SLAIN motif family, member 2
Details	276	52	gga-miR-103	BCL2L13	BCL2-like 13 (apoptosis facilitator)
Details	277	52	gga-miR-103	SEMA6D	sema domain, transmembrane domain (TM), and cytoplasmic domain, (semaphorin) 6D
Details	278	52	gga-miR-103	PIK3R6	phosphoinositide-3-kinase, regulatory subunit 6
Details	279	52	gga-miR-103	GRIFIN	galectin-related inter-fiber protein
Details	280	52	gga-miR-103	SLC9A7	solute carrier family 9 (sodium/hydrogen exchanger), member 7
Details	281	52	gga-miR-103	LOC771377	uncharacterized LOC771377
Details	282	52	gga-miR-103	PARVG	parvin, gamma
Details	283	52	gga-miR-103	C28H19orf50	chromosome 28 open reading frame, human C19orf50
Details	284	52	gga-miR-103	P4HA1	prolyl 4-hydroxylase, alpha polypeptide I
Details	285	51	gga-miR-103	SOCS1B	suppressor of cytokine signalling 1-like protein
Details	286	51	gga-miR-103	MTHFS	5,10-methenyltetrahydrofolate synthetase (5-formyltetrahydrofolate cyclo-ligase)
Details	287	51	gga-miR-103	GOSR2	golgi SNAP receptor complex member 2
Details	288	51	gga-miR-103	CLN8	ceroid-lipofuscinosis, neuronal 8 (epilepsy, progressive with mental retardation)
Details	289	51	gga-miR-103	CRKL	v-crk sarcoma virus CT10 oncogene homolog (avian)-like
Details	290	51	gga-miR-103	AP1G1	adaptor-related protein complex 1, gamma 1 subunit
Details	291	51	gga-miR-103	ATG4C	ATG4 autophagy related 4 homolog C (S. cerevisiae)
Details	292	51	gga-miR-103	DCK	deoxycytidine kinase
Details	293	51	gga-miR-103	SNX16	sorting nexin 16
Details	294	50	gga-miR-103	GPR21	G protein-coupled receptor 21
Details	295	50	gga-miR-103	TMEM43	transmembrane protein 43
Details	296	50	gga-miR-103	DCTN3	dynactin 3 (p22)
Details	297	50	gga-miR-103	TDG	thymine-DNA glycosylase
Details	298	50	gga-miR-103	SMARCA1	SWI/SNF related, matrix associated, actin dependent regulator of chromatin, subfamily a, member 1
Details	299	50	gga-miR-103	LOC769638	similar to T-cell receptor alpha chain V domain 1
Details	300	50	gga-miR-103	DDC	dopa decarboxylase (aromatic L-amino acid decarboxylase)
Details	301	50	gga-miR-103	C5H11orf49	chromosome 5 open reading frame, human C11orf49
Details	302	50	gga-miR-103	SLC46A3	solute carrier family 46, member 3
Details	303	50	gga-miR-103	WDSUB1	WD repeat, sterile alpha motif and U-box domain containing 1
Details	304	50	gga-miR-103	CREB1	cAMP responsive element binding protein 1
Details	305	50	gga-miR-103	SCNN1A	sodium channel, nonvoltage-gated 1 alpha
Details	306	50	gga-miR-103	RAB10	RAB10, member RAS oncogene family
Details	307	50	gga-miR-103	SARM1	sterile alpha and TIR motif containing 1
Details	308	50	gga-miR-103	LOC425493	similar to T-cell receptor alpha chain V domain 1
Details	309	50	gga-miR-103	GSG1L	GSG1-like
Details	310	50	gga-miR-103	PALLD	palladin, cytoskeletal associated protein
Details	311	50	gga-miR-103	DHDDS	dehydrodolichyl diphosphate synthase
Details	312	50	gga-miR-103	CH25H	cholesterol 25-hydroxylase
Details	313	50	gga-miR-103	MTHFR	methylenetetrahydrofolate reductase (NAD(P)H)
Details	314	50	gga-miR-103	FGD3	FYVE, RhoGEF and PH domain containing 3
Details	315	50	gga-miR-103	POT1	protection of telomeres 1 homolog (S. pombe)
Details	316	50	gga-miR-103	STBD1	starch binding domain 1

## Sheet: 56 common genes
56 genes were predicted in both two databases
No.	Gene Name
1	CCNE1
2	TFDP2
3	JHDM1D
4	ARMC1
5	CHD1
6	ATP13A3
7	APBA1
8	PRKCE
9	SCN2A
10	KIF21A
11	ZFPM2
12	PTPLB
13	COBLL1
14	VAV3
15	SMEK2
16	DUS1L
17	FAM60A
18	CPEB3
19	SCAF11
20	CACNA2D1
21	ZNRF2
22	PHYHIPL
23	AGFG1
24	HERC2
25	TDG
26	CHST11
27	PDS5A
28	TGFBR3
29	PIK3R1
30	TMEM47
31	SRGAP1
32	ARHGAP5
33	EIF2C4
34	ZCCHC2
35	YWHAH
36	RAB40B
37	LRP2
38	BCL2L13
39	NOVA1
40	BTBD7
41	PPP6C
42	USP42
43	PNISR
44	TLK1
45	SALL1
46	RSPO3
47	MBNL3
48	VCAN
49	CASK
50	SLAIN2
51	MTMR4
52	ANKIB1
53	LATS2
54	DCUN1D4
55	TNRC6B
56	FNBP1L

## Sheet: GO analysis results
Current Gene List: gga-miR-103-3p
Current Background: Gallus gallus
Annotation Cluster 1 Enrichment Score: 1.1518656994354162
Category Term Count % PValue Genes List Total Pop Hits Pop Total Fold Enrichment Bonferroni Benjamini FDR
GOTERM_BP_FAT GO:0016477~cell migration 3 5.769230769230769 0.05891970237898858 VAV3, TGFBR3, SRGAP1 24 100 5798 7.2475 0.9999996544293228 0.9489838857228592 54.45145898587267
GOTERM_BP_FAT GO:0048870~cell motility 3 5.769230769230769 0.06422373300850996 VAV3, TGFBR3, SRGAP1 24 105 5798 6.902380952380952 0.9999999134740274 0.9020462815342355 57.666173514779054
GOTERM_BP_FAT GO:0051674~localization of cell 3 5.769230769230769 0.06422373300850996 VAV3, TGFBR3, SRGAP1 24 105 5798 6.902380952380952 0.9999999134740274 0.9020462815342355 57.666173514779054
GOTERM_BP_FAT GO:0006928~cell motion 3 5.769230769230769 0.10159809553033498 VAV3, TGFBR3, SRGAP1 24 137 5798 5.29014598540146 0.9999999999960161 0.9458787183561509 75.02756528201179
Annotation Cluster 2 Enrichment Score: 0.7029067365554588
Category Term Count % PValue Genes List Total Pop Hits Pop Total Fold Enrichment Bonferroni Benjamini FDR
GOTERM_MF_FAT GO:0004674~protein serine/threonine kinase activity 5 9.615384615384617 0.021188759286971493 TGFBR3, CASK, TLK1, PRKCE, LATS2 32 229 6610 4.5100982532751095 0.8575690788229624 0.8575690788229624 20.822698127245275
GOTERM_BP_FAT GO:0006468~protein amino acid phosphorylation 5 9.615384615384617 0.05926201542350351 TGFBR3, CASK, TLK1, PRKCE, LATS2 24 379 5798 3.187115215479332 0.9999996838984557 0.917465073364421 54.66554386603182
GOTERM_MF_FAT GO:0004672~protein kinase activity 5 9.615384615384617 0.08819252404588186 TGFBR3, CASK, TLK1, PRKCE, LATS2 32 364 6610 2.837396978021978 0.9997755154118809 0.985017190246184 63.45167937804296
GOTERM_BP_FAT GO:0016310~phosphorylation 5 9.615384615384617 0.093655841600301 TGFBR3, CASK, TLK1, PRKCE, LATS2 24 443 5798 2.726674191121144 0.9999999999655793 0.9507844422309467 72.01272246115427
GOTERM_MF_FAT GO:0000166~nucleotide binding 10 19.230769230769234 0.14106645745810306 ARHGAP5, CPEB3, CASK, TLK1, PRKCE, KIF21A, TNRC6B, DUS1L, RAB40B, LATS2 32 1304 6610 1.5840682515337423 0.9999990220419602 0.9900740197411473 80.94396296076904
GOTERM_BP_FAT GO:0006793~phosphorus metabolic process 5 9.615384615384617 0.1499393946832742 TGFBR3, CASK, TLK1, PRKCE, LATS2 24 526 5798 2.2964195183776934 1.0 0.9813137435745202 87.79887109874426
GOTERM_BP_FAT GO:0006796~phosphate metabolic process 5 9.615384615384617 0.1499393946832742 TGFBR3, CASK, TLK1, PRKCE, LATS2 24 526 5798 2.2964195183776934 1.0 0.9813137435745202 87.79887109874426
GOTERM_MF_FAT GO:0017076~purine nucleotide binding 8 15.384615384615385 0.25227925818739116 ARHGAP5, CASK, TLK1, PRKCE, KIF21A, DUS1L, RAB40B, LATS2 32 1105 6610 1.495475113122172 0.9999999999967619 0.9986585577190287 95.79740407905852
GOTERM_MF_FAT GO:0032555~purine ribonucleotide binding 7 13.461538461538462 0.37350733336684183 ARHGAP5, CASK, TLK1, PRKCE, KIF21A, RAB40B, LATS2 32 1055 6610 1.3705568720379147 1.0 0.9977096181534862 99.38906521699103
GOTERM_MF_FAT GO:0032553~ribonucleotide binding 7 13.461538461538462 0.37350733336684183 ARHGAP5, CASK, TLK1, PRKCE, KIF21A, RAB40B, LATS2 32 1055 6610 1.3705568720379147 1.0 0.9977096181534862 99.38906521699103
GOTERM_MF_FAT GO:0030554~adenyl nucleotide binding 6 11.538461538461538 0.4152275759394061 CASK, TLK1, PRKCE, KIF21A, DUS1L, LATS2 32 898 6610 1.380150334075724 1.0 0.9955946694668278 99.71178924196636
GOTERM_MF_FAT GO:0001883~purine nucleoside binding 6 11.538461538461538 0.4211369275767568 CASK, TLK1, PRKCE, KIF21A, DUS1L, LATS2 32 904 6610 1.3709900442477876 1.0 0.9930906022703327 99.74199899260498
GOTERM_MF_FAT GO:0001882~nucleoside binding 6 11.538461538461538 0.4270415870528497 CASK, TLK1, PRKCE, KIF21A, DUS1L, LATS2 32 910 6610 1.3619505494505493 1.0 0.9900225771440497 99.76928387671514
GOTERM_MF_FAT GO:0005524~ATP binding 5 9.615384615384617 0.5727306211549156 CASK, TLK1, PRKCE, KIF21A, LATS2 32 845 6610 1.2222633136094674 1.0 0.9960229458838944 99.99058238190052
GOTERM_MF_FAT GO:0032559~adenyl ribonucleotide binding 5 9.615384615384617 0.5776771639478726 CASK, TLK1, PRKCE, KIF21A, LATS2 32 850 6610 1.2150735294117647 1.0 0.9946431391690991 99.99170516302888
Annotation Cluster 3 Enrichment Score: 0.4316853721568369
Category Term Count % PValue Genes List Total Pop Hits Pop Total Fold Enrichment Bonferroni Benjamini FDR
GOTERM_MF_FAT GO:0008270~zinc ion binding 7 13.461538461538462 0.28643492059669196 JHDM1D, ZCCHC2, VAV3, SALL1, ANKIB1, ZFPM2, MBNL3 32 956 6610 1.5124869246861925 0.999999999999954 0.9978497383617565 97.47567633254202
GOTERM_MF_FAT GO:0046914~transition metal ion binding 8 15.384615384615385 0.3109236959619549 JHDM1D, PPP6C, ZCCHC2, VAV3, SALL1, ANKIB1, ZFPM2, MBNL3 32 1180 6610 1.4004237288135593 0.9999999999999981 0.9964758507941275 98.27494247213538
GOTERM_MF_FAT GO:0046872~metal ion binding 10 19.230769230769234 0.4133185424053841 JHDM1D, PPP6C, ZCCHC2, VAV3, SALL1, ANKIB1, VCAN, ZFPM2, MBNL3, LRP2 32 1715 6610 1.2044460641399417 1.0 0.9976795251208079 99.70136437824472
GOTERM_MF_FAT GO:0043169~cation binding 10 19.230769230769234 0.43164561775602256 JHDM1D, PPP6C, ZCCHC2, VAV3, SALL1, ANKIB1, VCAN, ZFPM2, MBNL3, LRP2 32 1739 6610 1.187823461759632 1.0 0.986221698049252 99.78871004556797
GOTERM_MF_FAT GO:0043167~ion binding 10 19.230769230769234 0.436999689801698 JHDM1D, PPP6C, ZCCHC2, VAV3, SALL1, ANKIB1, VCAN, ZFPM2, MBNL3, LRP2 32 1746 6610 1.1830612829324167 1.0 0.9820708195206157 99.80942511882819
9 terms were not clustered.
Category Term Count % PValue Genes List Total Pop Hits Pop Total Fold Enrichment Bonferroni Benjamini FDR
GOTERM_BP_FAT GO:0007264~small GTPase mediated signal transduction 4 7.6923076923076925 0.011839216114427023 ARHGAP5, VAV3, SRGAP1, RAB40B 24 122 5798 7.920765027322404 0.9459537516642561 0.9459537516642561 14.292394301924071
GOTERM_BP_FAT GO:0007242~intracellular signaling cascade 6 11.538461538461538 0.014523858647320052 ARHGAP5, VAV3, YWHAH, PRKCE, SRGAP1, RAB40B 24 378 5798 3.834656084656085 0.9722477616478122 0.8334099692292849 17.259272142970072
GOTERM_BP_FAT GO:0060284~regulation of cell development 3 5.769230769230769 0.02614558196650022 YWHAH, TGFBR3, MBNL3 24 64 5798 11.32421875 0.998482811592724 0.8850929949716985 29.04194424315851
GOTERM_BP_FAT GO:0045596~negative regulation of cell differentiation 3 5.769230769230769 0.04784671233110936 YWHAH, TGFBR3, MBNL3 24 89 5798 8.143258426966291 0.999993930072943 0.9503641037596785 47.0017890974056
KEGG_PATHWAY gga04110:Cell cycle 3 5.769230769230769 0.06395257198238483 CCNE1, YWHAH, TFDP2 14 101 3126 6.6322489391796315 0.8083775637225998 0.8083775637225998 41.50306669997078
KEGG_PATHWAY gga04510:Focal adhesion 3 5.769230769230769 0.14474467573226696 ARHGAP5, VAV3, PIK3R1 14 163 3126 4.109553023663453 0.9799370559250357 0.8583562776718845 71.87594161164515
GOTERM_BP_FAT GO:0045449~regulation of transcription 3 5.769230769230769 0.8727001490430204 YWHAH, TFDP2, TGFBR3 24 853 5798 0.8496483001172334 1.0 1.0 99.99999999974425
GOTERM_CC_FAT GO:0016021~integral to membrane 3 5.769230769230769 0.9152387654555747 SCN2A, CHST11, TGFBR3 10 1461 3811 0.7825462012320329 1.0 1.0 99.99999992588506
GOTERM_CC_FAT GO:0031224~intrinsic to membrane 3 5.769230769230769 0.9274646230200172 SCN2A, CHST11, TGFBR3 10 1514 3811 0.7551519154557463 1.0 1.0 99.99999998033677
